# Supplementary material for: Development of a hydrolysis probe-based real-time assay for the detection of tropical strains of Fusarium oxysporum f. sp. cubense race 4
Source: PLoS One. 2017 Feb 8;12(2):e0171767. doi: 10.1371/journal.pone.0171767 (PMC5298334; doi:10.1371/journal.pone.0171767)
Supplement: S1 Table — (XLSX) [file pone.0171767.s001.xlsx]

## Sheet: S1 Table
Isolate	Species	Forma speciale	VCG	Race	Source	Host	Origin	Sequence	Product size (bp)	Ct ± SD (FWB-TR4)
CAV180	Fusarium oxysporum	cubense	0121	TR4	Stellenbosch University	-	Taiwan	KX463694	1345	30,21±0,57
CAV 2318	Fusarium oxysporum	cubense	0121	TR4	Stellenbosch University	Namwa (AAB)	Taiwan	-	-	29,07±0,00
CAV 2365	Fusarium oxysporum	cubense	0121	TR4	Stellenbosch University	Namwa (AAB)	Taiwan	-	-	30,96±0,52
CAV830	Fusarium oxysporum	cubense	0121	TR4	Stellenbosch University	Pisang Ambon Kuning (AAA)	Indonesia	-	-	21,87±0,13
CAV839	Fusarium oxysporum	cubense	0121	TR4	Stellenbosch University	Cavendish (AAA)	Indonesia	-	-	23,74±0,10
CAV918	Fusarium oxysporum	cubense	0121	TR4	Stellenbosch University	Cavendish (AAA)	Malaysia	-	-	24,22±0,16
CAV919	Fusarium oxysporum	cubense	0121	TR4	Stellenbosch University	Cavendish (AAA)	Malaysia	-	-	22,01±0,04
CAV920	Fusarium oxysporum	cubense	0121	TR4	Stellenbosch University	Cavendish (AAA)	Malaysia	-	-	23,03±0,11
CAV921	Fusarium oxysporum	cubense	0121	TR4	Stellenbosch University	Cavendish (AAA)	Malaysia	-	-	21,66±0,28
CAV 610	Fusarium oxysporum	cubense	01213	TR4	Stellenbosch University	Pisang Rastali	Malaysia	-	-	26,94±0,14
CAV 2346	Fusarium oxysporum	cubense	01213	TR4	Stellenbosch University	Namwa (AAB)	Taiwan	-	-	34,86±1,03
CAV810	Fusarium oxysporum	cubense	01213	TR4	Stellenbosch University	Pisang barangan banana	Indonesia	KX463710	1388	23,48±0,23
CAV604	Fusarium oxysporum	cubense	01216	TR4	Stellenbosch University	Grand naine cavendish banana	Indonesia	KX463711	1382	27,81±0,06
CAV312	Fusarium oxysporum	cubense	01213/16	TR4	Stellenbosch University	Pisang udang banana	Malaysia	KX463708	1386	22,96±0,04
CAV 789	Fusarium oxysporum	cubense	01213/16	TR4	Stellenbosch University	Cavendish	Australia	-	-	29,58±0,52
CAV 1185	Fusarium oxysporum	cubense	01213/16	TR4	Stellenbosch University	-	Philippines	-	-	33,42±0,16
CAV 852	Fusarium oxysporum	cubense	01216	TR4	Stellenbosch University	Pisang Raja	Malaysia	-	-	28,64±0,19
CAV 2307	Fusarium oxysporum	cubense	01216	TR4	Stellenbosch University	Formosana (AAA)	Taiwan	-	-	26,30±0,16
CAV 847	Fusarium oxysporum	cubense	01213/16	TR4	Stellenbosch University	Pisang Raja Sereh	Indonesia	-	-	30,00±0,08
CAV293	Fusarium oxysporum	cubense	0120	STR4	Stellenbosch University	Dwarf cavendish banana	Canary Islands (Spain)	KX463702	1376	-
CAV 095	Fusarium oxysporum	cubense	0120	STR4	Stellenbosch University	Williams	South Africa	-	-	-
CAV 289	Fusarium oxysporum	cubense	0120	STR4	Stellenbosch University	Pacovan	Brazil	-	-	-
CAV 980	Fusarium oxysporum	cubense	0120/01215	STR4	Stellenbosch University	Yangambi KM5	Canary islands	-	-	-
CAV 191	Fusarium oxysporum	cubense	0120/01215	STR4	Stellenbosch University	-	Indonesia	-	-	-
NRRL 26029	Fusarium oxysporum	cubense	01210	R1	NRRL	Martaman banana	USA	KX463695	1351	-
CAV 632	Fusarium oxysporum	cubense	01210	R1	Stellenbosch University	Apple	USA	-	-	-
CAV 788	Fusarium oxysporum	cubense	01210	R1	Stellenbosch University	Apple	USA	-	-	-
DRC 54	Fusarium oxysporum	cubense	01212	-	Stellenbosch University	-	Democratic Republic of Congo	-	-	-
Tz57	Fusarium oxysporum	cubense	01212	-	Stellenbosch University	-	Tanzania	-	-	-
Bur 57	Fusarium oxysporum	cubense	01212		Stellenbosch University	-	Burundi	-	-	-
CAV189	Fusarium oxysporum	cubense	01214	-	Stellenbosch University	Harare banana	Malawi	KX463712	1368	-
NRRL 36113	Fusarium oxysporum	cubense	01214	-	NRRL	Bluggoe banana	Malawi	KX463700	1371	-
NRRL 36112	Fusarium oxysporum	cubense	01215	STR4	NRRL	-	South Africa	KX463701	1356	-
CAV 1959	Fusarium oxysporum	cubense	01217	-	Stellenbosch University	Silk	Sri lanka	-	-	-
CAV 871	Fusarium oxysporum	cubense	01217	-	Stellenbosch University	Pisang Rastali	Malaysia	-	-	-
CAV 2156	Fusarium oxysporum	cubense	01218	-	Stellenbosch University	Namwa	Cambodia	-	-	-
CAV 2285	Fusarium oxysporum	cubense	01218	-	Stellenbosch University	-	Malaysia	-	-	-
CAV195	Fusarium oxysporum	cubense	01219	-	Stellenbosch University	Pisang ambon banana	Indonesia	KX463704	1361	-
CAV 848	Fusarium oxysporum	cubense	01219	-	Stellenbosch University	Pisang Garing	Indonesia	-	-	-
CAV 618	Fusarium oxysporum	cubense	0122	4	Stellenbosch University	Cavendish	Philippines	-	-	-
Phil 4	Fusarium oxysporum	cubense	0122	4	Stellenbosch University	-	Philippines	-	-	-
CAV 1889	Fusarium oxysporum	cubense	01220	R1 or R2	Stellenbosch University	Neypoovan	India	-	-	-
CAV 2400	Fusarium oxysporum	cubense	01220	R1 or R2	Stellenbosch University	Sabri	Bangladesh	-	-	-
NRRL 36118	Fusarium oxysporum	cubense	01221	-	NRRL	Pisang awak legor banana	Thailande	KX463696	1352	-
CAV 2119	Fusarium oxysporum	cubense	01221	-	Stellenbosch University	Namwa	Cambodia	-	-	-
CAV 2226	Fusarium oxysporum	cubense	01221	-	Stellenbosch University	Namwa	Cambodia	-	-	-
NRRL 36117	Fusarium oxysporum	cubense	01222	R1 or R2	NRRL	Pisang awak legor banana	Thailande	KX463697	1351	-
CAV 998	Fusarium oxysporum	cubense	01222	R1 or R2	Stellenbosch University	Kianja	Uganda	-	-	-
CAV 2249	Fusarium oxysporum	cubense	01222	R1 or R2	Stellenbosch University	Chuoi Goong (AAB)	Cambodia	-	-	-
NRRL 36116	Fusarium oxysporum	cubense	01223	-	NRRL	Pisang keling banana	Malaysia	KX463698	1352	-
NRRL 36115	Fusarium oxysporum	cubense	01224	-	NRRL	Pisang ambon banana	Malaysia	KX463699	1363	-
CAV929	Fusarium oxysporum	cubense	0123	R1	Stellenbosch University	Latundan banana	Philippines	KX463709	1378	-
CAV 2234	Fusarium oxysporum	cubense	0123	R1	Stellenbosch University	Namwa	Cambodia	-	-	-
CAV 1983	Fusarium oxysporum	cubense	0123	R1	Stellenbosch University	Latundan	Philippines	-	-	-
CAV 939	Fusarium oxysporum	cubense	0123	R1	Stellenbosch University	Kluai Namwa	Thailand	-	-	-
CAV786	Fusarium oxysporum	cubense	0124	R1 or R2	Stellenbosch University	Lady finger banana	Australia	KX463703	1366	-
CAV 2260	Fusarium oxysporum	cubense	0124	R1 or R2	Stellenbosch University	Gros Michel	Sri lanka	-	-	-
CAV 2123	Fusarium oxysporum	cubense	0124	R1 or R2	Stellenbosch University	Namwa	Cambodia	-	-	-
CAV 626	Fusarium oxysporum	cubense	0124/5	R1	Stellenbosch University	Zambia	Malawi	-	-	-
CAV 968	Fusarium oxysporum	cubense	0124/5	R1 or R2	Stellenbosch University	Rasble	India	-	-	-
CAV 967	Fusarium oxysporum	cubense	0124/5	R1 or R2	Stellenbosch University	Latundan	Philippines	-	-	-
CAV 2282	Fusarium oxysporum	cubense	0125	R1 or R2	Stellenbosch University	Berangan	Malaysia	-	-	-
CAV 941	Fusarium oxysporum	cubense	0125	R1 or R2	Stellenbosch University	Kluai Namwa	Thailand	-	-	-
CAV613	Fusarium oxysporum	cubense	0126	R1	Stellenbosch University	Latundan banana	Philippines	KX463707	1377	-
CAV 785	Fusarium oxysporum	cubense	0126	R1	Stellenbosch University	Highgate	USA	-	-	-
CAV 793	Fusarium oxysporum	cubense	0126	R1	Stellenbosch University	Pisang Manurang	Indonesia	-	-	-
CAV 1050	Fusarium oxysporum	cubense	0126	R1	Stellenbosch University	Maquefio	Honduras	-	-	-
CAV 2013	Fusarium oxysporum	cubense	0128	R2	Stellenbosch University	Chuoi tay cao (AAB)	Vietnam	-	-	-
CAV 2037	Fusarium oxysporum	cubense	0128	R2	Stellenbosch University	Champa	Bangladesh	-	-	-
CAV1100	Fusarium oxysporum	cubense	0129	STR4	Stellenbosch University	Lady finger banana	Australia	KX463713	1216	-
CAV 1089	Fusarium oxysporum	cubense	0129	STR4	Stellenbosch University	Lady finger banana	Australia	-	-	-
LSV M 1074	Fusarium oxysporum	cubense	-	R1	ANSES	Gros Michel	Trinidad and Tobago	KX463706	1340	-
LSV M 1075	Fusarium oxysporum	cubense	-	R1	ANSES	Gros Michel	Trinidad and Tobago	KX463705	1358	-
LSV M 419	Fusarium oxysporum	canariensis	-	-	ANSES	Phoenix canariensis	France	KX463714	1377	-
CAV 315	Fusarium oxysporum	lycopersici	-	-	Stellenbosch University	Lycopersicon esculentum	South Africa	-	-	-
MIAE0046	Fusarium oxysporum	lycopersici	-	-	INRA/UMR MSE	Tomato	France	-	-	-
MIAE00460	Fusarium oxysporum	lycopersici	-	-	INRA/UMR MSE	Tomato	France	KX463726	1370	-
MIAE00467	Fusarium oxysporum	lycopersici	-	-	INRA/UMR MSE	Tomato	France	-	-	-
MIAE00504	Fusarium oxysporum	lycopersici	-	-	INRA/UMR MSE	Tomato	Tunisia	-	-	-
MIAE00462	Fusarium oxysporum	lycopersici	-	-	INRA/UMR MSE	Soil	France	KX463727	786	-
MIAE00463	Fusarium oxysporum	lycopersici	-	-	INRA/UMR MSE	Soil	France	-	-	-
MIAE00465	Fusarium oxysporum	radicis lycopersici	-	-	INRA/UMR MSE	Tomato	France	-	-	-
CAV 317	Fusarium oxysporum	melonis	-	-	Stellenbosch University	Melon	South Africa	-	-	-
CAV 324	Fusarium oxysporum	niveum	-	-	Stellenbosch University	-	-	-	-	-
CAV 327	Fusarium oxysporum	dianthi	-	-	Stellenbosch University	-	-	-	-	-
CAV 328	Fusarium oxysporum	gladioli	-	-	Stellenbosch University	-	-	-	-	-
CAV 329	Fusarium oxysporum	lini	-	-	Stellenbosch University	-	-	-	-	-
CAV 331	Fusarium oxysporum	tulipae	-	-	Stellenbosch University	-	-	-	-	-
CAV 333	Fusarium oxysporum	phaseoli	-	-	Stellenbosch University	-	-	-	-	-
CAV 334	Fusarium oxysporum	pisi	-	-	Stellenbosch University	-	-	-	-	-
CAV 338	Fusarium oxysporum	elaedis	-	-	Stellenbosch University	-	-	-	-	-
CAV 339	Fusarium oxysporum	nicotianae	-	-	Stellenbosch University	-	-	-	-	-
CAV 340	Fusarium oxysporum	passiflorae	-	-	Stellenbosch University	-	-	-	-	-
CAV 341	Fusarium oxysporum	perniciosum	-	-	Stellenbosch University	-	-	-	-	-
CAV 345	Fusarium oxysporum	chrysanthemi	-	-	Stellenbosch University	-	-	-	-	-
CAV 528	Fusarium oxysporum	-	-	-	Stellenbosch University	Roots, Musa	South Africa	-	-	-
CAV 529	Fusarium oxysporum	-	-	-	Stellenbosch University	Roots, Musa	South Africa	-	-	-
CAV 530	Fusarium oxysporum	-	-	-	Stellenbosch University	Roots, Musa	South Africa	-	-	-
CAV 531	Fusarium oxysporum	-	-	-	Stellenbosch University	Roots, Musa	South Africa	-	-	-
CAV 201	Fusarium oxysporum	-	-	-	Stellenbosch University	Soil, Musa	South Africa	-	-	-
CAV 202	Fusarium oxysporum	-	-	-	Stellenbosch University	Soil, Musa	South Africa	-	-	-
LSV M 1024	Fusarium oxysporum	-	-	-	ANSES	Banana soil	Reunion Island (France)	-	-	-
LSV M 1025	Fusarium oxysporum	-	-	-	ANSES	Banana soil	Reunion Island (France)	-	-	-
LSV M 1026	Fusarium oxysporum	-	-	-	ANSES	Banana soil	Reunion Island (France)	KX463722	1336	-
LSV M 1027	Fusarium oxysporum	-	-	-	ANSES	Banana soil	Reunion Island (France)	KX463723	1355	-
LSV M 1028	Fusarium oxysporum	-	-	-	ANSES	Banana soil	Reunion Island (France)	-	-	-
LSV M 1029	Fusarium oxysporum	-	-	-	ANSES	Banana soil	Reunion Island (France)	-	-	-
LSV M 1030	Fusarium oxysporum	-	-	-	ANSES	Banana soil	Reunion Island (France)	KX463720	1375	-
LSV M 1031	Fusarium oxysporum	-	-	-	ANSES	Banana soil	Reunion Island (France)	KX463716	1350	-
LSV M 1032	Fusarium oxysporum	-	-	-	ANSES	Banana soil	Reunion Island (France)	KX463721	1329	-
LSV M 942	Fusarium oxysporum	-	-	-	ANSES	Nephellium lappaceum	Guyane (France)	KX463718	1375	-
LSV M 1079	Fusarium oxysporum	-	-	-	ANSES	Cajanus cajan	Guadeloupe (France)	-	-	-
LSV M 1082	Fusarium oxysporum	-	-	-	ANSES	Ipomoea batatas	New Caledonia (France)	-	-	-
NRRL13566	Fusarium fujikuroi	-	-	-	NRRL	Oryza sativa	Taiwan (China)	-	-	-
LSV M 895	Fusarium ananatum	-	-	-	ANSES	Ananas cosomus	Guyane (France)	-	-	-
LSV M287	Fusarium concentricum	-	-	-	ANSES	Ananas cosomus	Guyane (France)	-	-	-
NRRL 22402	Fusarium solani	-	-	-	NRRL	Ipomoea batatas	USA	-	-	-
LSV M 878	Fusarium poae	-	-	-	ANSES	Zea mays	France	-	-	-
LSV M286	Fusarium proliferatum	-	-	-	ANSES	Ananas cosomus	Guyane (France)	-	-	-
CAV 385	Fusarium proliferatum	-	-	-	Stellenbosch University	-	California, USA	-	-	-
LSV M 1018	Fusarium incarnatum	-	-	-	ANSES	Ananas cosomus	Guyane (France)	KX463724	656	-
CAV 600	Fusarium oxysporum	cubense	-	-	Stellenbosch University	Pisang Ambon Putih	Indonesia	-	-	-
CAV 818	Fusarium oxysporum	cubense	-	-	Stellenbosch University	Pisang Susu	Indonesia	-	-	-
CAV 853	Fusarium oxysporum	cubense	-	-	Stellenbosch University	Pisang Raja	Malaysia	-	-	-
CAV 909	Fusarium oxysporum	cubense	-	-	Stellenbosch University	M. acuminata subsp. Malaccensis	Malaysia	-	-	-
CAV 1024	Fusarium oxysporum	cubense	-	-	Stellenbosch University	Silk	Mexico	-	-	-
CAV 616	Fusarium oxysporum	cubense	-	-	Stellenbosch University	Latundan	Philippines	-	-	-
CAV 615	Fusarium oxysporum	cubense	-	-	Stellenbosch University	Latundan	Philippines	-	-	-
CAV 620	Fusarium oxysporum	cubense	-	-	Stellenbosch University	Latundan	Philippines	-	-	-
CAV 624	Fusarium oxysporum	cubense	-	-	Stellenbosch University	Latundan	Philippines	-	-	-
CAV 898	Fusarium oxysporum	cubense	-	-	Stellenbosch University	Latundan	Philippines	-	-	-
CAV 1011	Fusarium oxysporum	cubense	-	-	Stellenbosch University	Chuoi xiem	Vietnam	-	-	-
CAV 1003	Fusarium oxysporum	cubense	-	-	Stellenbosch University	Chuoi ngop cao	Vietnam	-	-	-
CAV 1004	Fusarium oxysporum	cubense	-	-	Stellenbosch University	Chuoi xiem	Vietnam	-	-	-
LSV M 779	Fusarium oxysporum	-	-	-	ANSES	Ananas cosomus	Guyane (France)	KX463717	1362	-
LSV M 1015	Fusarium oxysporum	-	-	-	ANSES	-	-	KX463719	1343	-
