# Supplementary material for: Development of a hydrolysis probe-based real-time assay for the detection of tropical strains of Fusarium oxysporum f. sp. cubense race 4
Source: PLoS One. 2017 Feb 8;12(2):e0171767. doi: 10.1371/journal.pone.0171767 (PMC5298334; doi:10.1371/journal.pone.0171767)
Supplement: S2 Table — (XLSX) [file pone.0171767.s002.xlsx]

## Sheet: S2 Table
Isolate	Species	Forma speciale	VCG	Race	Source	Host	Origin	Ct ± SD (FWB TR4)
CAV 3490	Fusarium oxysporum	cubense	124	R1 or R2	Stellenbosch University	Cavendish	Mozambique	-
CAV3494	Fusarium oxysporum	cubense	1220	R1 or R2	Stellenbosch University	Cavendish	Mozambique	-
CAV3496	Fusarium oxysporum	cubense	128	R1 or R2	Stellenbosch University	Cavendish	Mozambique	-
CAV3615	Fusarium oxysporum	cubense	0128/20	R1	Stellenbosch University	Cavendish	Mozambique	-
CAV3614	Fusarium oxysporum	cubense	01213/16	TR4	Stellenbosch University	Cavendish	Mozambique	26,26±0,25
CAV3616	Fusarium oxysporum	cubense	01213/16	TR4	Stellenbosch University	Macua	Mozambique	26,45±0,22
CAV3618	Fusarium oxysporum	cubense	01213/16	TR4	Stellenbosch University	Cavendish	Mozambique	28,06±0,59
CAV3619	Fusarium oxysporum	cubense	01213/16	TR4	Stellenbosch University	Cavendish	Mozambique	27,91±0,30
CAV3620	Fusarium oxysporum	cubense	01213/16	TR4	Stellenbosch University	Cavendish	Mozambique	34,03±1,23
CAV3621	Fusarium oxysporum	cubense	01213/16	TR4	Stellenbosch University	Cavendish	Mozambique	26,95±0,23
CAV3622	Fusarium oxysporum	cubense	01213/16	TR4	Stellenbosch University	Cavendish	Mozambique	31,98±1,14
Trini 1	Fusarium oxysporum	cubense	-	-	ANSES	Gros Michel	Trinidad & Tobago	-
Trini 2	Fusarium oxysporum	cubense	-	-	ANSES	Gros Michel	Trinidad & Tobago	-
Trini 3	-	-	-	-	ANSES	Gros Michel	Trinidad & Tobago	-
Baril-les-Hauts 1	-	-	-	-	ANSES	-	The Reunion Island	-
Baril-les-Hauts 2	-	-	-	-	ANSES	-	The Reunion Island	-
Baril-les-Hauts 3	-	-	-	-	ANSES	-	The Reunion Island	-
Mare longue	-	-	-	-	ANSES	-	The Reunion Island	-
16-134A	-	-	-	-	ANSES	Cavendish leaves	The Reunion Island	-
16-134B	-	-	-	-	ANSES	Cavendish leaves	The Reunion Island	-
